# Supplementary material for: The Expression and Potential Role of MicroRNAs in Oral Lichen Planus
Source: J Oral Pathol Med. 2026 Feb 3;55(6):642–9. doi: 10.1111/jop.70122 (PMC13333531; doi:10.1111/jop.70122)
Supplement: Supplementary file 3 — Table S2: Average and standard deviation (SD) and p values of the figures. [file JOP-55-642-s002.xlsx]

## Sheet: Sheet1
The values goinig into the figure bars are in italic. P-values are in blue.
SUPPLEMENTARY TABLE 2- Average and standard deviation (SD) and p values of the figures
Figure 2
	OLP	control	ΔΔCt	p value
miR-146a	-3.4107	-6.0716	2.6609	0.0012
miR-29a	-3.033	-5.1301	2.0971	0.00062
miR-222	-1.426	-3.294	1.868	0.00086
miR-342	-3.618	-6.69181	3.07381	0.00214
miR-155	-3.189	-7.829	4.64	0.00512
miR-205	-8.027	-1.81	-6.217	0.00044
miR-23b	-6.606	-2.951	-3.655	0.0088
let-7	-4.844	-6.555	1.711	0.01468
Figure 3A					Figure 3B
		OLP	control		ΔΔCt	p value
Myc	Average	8.2236	5.19859		-3.02501	0.000308
	StDev	1.60854	0.80206		1.79742
TAB	Average	5.48639	8.95043		3.46404	< .00001
	StDev	1.12759	0.807468		1.38689
IL24	Average	8.6729	7.20227		-1.47063	0.000622
	StDev	0.863006	0.370759		0.939277
CCND1	Average	6.58257	8.02283		1.44026	0.009701
	StDev	0.777949	1.1762		1.4102
CA12	Average	4.65613	8.7818		4.12566	< .00001
	StDev	0.961931	1.13276		1.48609
CDK6	Average	5.17076	9.447		4.27624	< .00001
	StDev	0.737529	1.11578		1.3375
Figure 5
Myc		2(CT gene - Ctactin)			miR-146a		miR-155		miR-222		miR-29a		miR-342		miR-23b
		OLP	control		OLP	control	OLP	control	OLP	control	OLP	control	OLP	control	OLP	control
	Average	0.00536112	0.031715		127.427	50.4756	159.385	47.5456	129.715	90.1544	118.406	61.2275	231.523	121.861	202.447	275.266
	StDev	0.00486658	0.018526		86.2771	25.22	118.76	24.4221	62.7812	27.0074	83.675	16.5859	144.566	62.3183	75.9857	126.916
	p-value				0.027365		0.01916		0.117183		0.076715		0.063593		0.149776
TAB2		2(CT gene - Ctactin)			miR-155		miR-23b		miR-205
		OLP	control		OLP	control	OLP	control	OLP	control
	Average	0.0282263	0.00370093		156.348	47.5456	192.976	275.266	2513.78	4313.44
	StDev	0.0221175	0.00385994		121.788	24.4221	66.3993	126.916	1400.1	2923.94
	p-value				0.025002		0.094519		0.103968
CA12		2(CT gene - Ctactin)			miR-342
		OLP	control		OLP	control
	Average	0.0485714	0.00333364		92.7202	35.9839
	StDev	0.0309045	0.00394925		82.1152	16.3508
	p-value				0.106271
CDK6		2(CT gene - Ctactin)			miR-222		miR-29a		miR-23b
		OLP	control		OLP	control	OLP	control	OLP	control
	Average	0.0283235	0.00189997		128.929	90.1544	115.162	61.2275	214.375	275.266
	StDev	0.0137615	0.00141056		62.9178	27.0074	86.2323	16.5859	71.8361	126.916
	p-value				0.124751		0.10226		0.216426
CCND1		2(CT gene - Ctactin)			miR-155
		OLP	control		OLP	control
	Average	0.0121431	0.00542357		146.331	47.5456
	StDev	0.00763108	0.00506818		125.045	24.4221
	p-value				0.043822
IL24		2(CT gene - Ctactin)			miR-222		miR-29a		miR-342		miR-205
		OLP	control		OLP	control	OLP	control	OLP	control	OLP	control
	Average	0.00297683	0.00699999		129.715	90.1544	118.406	61.2275	231.523	121.861	2491.69	4313.44
	StDev	0.00214599	0.00169809		62.7812	27.0074	83.675	16.5859	144.566	62.3183	1388.41	2923.94
	p-value				0.117183		0.076715		0.063593		0.099536
